# Supplementary material for: ZEB2 haploinsufficient Mowat-Wilson syndrome induced pluripotent stem cells show disrupted GABAergic transcriptional regulation and function
Source: Front Mol Neurosci. 2022 Oct 24;15:988993. doi: 10.3389/fnmol.2022.988993 (PMC9637781; doi:10.3389/fnmol.2022.988993)
Supplement: Supplementary file 4 [file Table_1.xlsx]

## Sheet: DEGs d10
Supplementary Table 1A: Differentially expressed genes (DEGs) in transcriptomes of MW-iPSC NSCs vs. Ctl-iPSC NSCs (d10)
ENSEMBL gene ID	baseMeana	log2Fold Changeb	p-value	p-adjc	gene_symbol	biotype	ZEB2 binding sited		transcriptional regulatore
							K562	HEK293
ENSG00000107796	1058.64	-0.841888	2.13337e-05	0.0275283	ACTA2	protein_coding	0	1
ENSG00000186960	737.464	-1.3923	1.7155e-06	0.00486995	C14orf23	protein_coding	1	1
ENSG00000146592	442.201	-1.28657	9.82755e-08	0.000697461	CREB5	protein_coding	0	1	TF
ENSG00000095596	40.074	1.28226	4.72605e-06	0.00991776	CYP26A1	protein_coding	1	1
ENSG00000176165	1036.15	-1.17695	4.8911e-06	0.00991776	FOXG1	protein_coding	1	1	TF
ENSG00000167548	1353.02	-0.782154	7.37039e-06	0.0130769	KMT2D	protein_coding	1	1	TR
ENSG00000245532	4789	-0.859739	2.03503e-05	0.0275283	NEAT1	lincRNA	1	1
ENSG00000181222	1699.32	-0.987051	3.69497e-07	0.00174821	POLR2A	protein_coding	0	1	RNApol II subunit
ENSG00000206532	144.857	1.70996	6.61492e-11	9.38921e-07	RP11-553A10.1	protein_coding	0	0
ENSG00000231500	9588.03	0.744606	1.45665e-05	0.0229729	RPS18	protein_coding	1	1
ENSG00000112902	1724.7	-1.17952	1.27225e-06	0.00451459	SEMA5A	protein_coding	0	0
ENSG00000154556	986.54	-0.860465	2.74053e-05	0.0324159	SORBS2	protein_coding	0	1
aaverage gene expression (counts)
brelative to expression in Ctl-iPSC NSC
cadjusted p-value after Bonferroni correction
d0= no binding site detected; 1= binding site detected; data from ENCODE in either K562 or HEK293 cell line
einvolvement of gene in transcription; TF=transription factor; TR=transcriptional regulator

## Sheet: DEGs d65
Supplementary Table 1B: Differentially expressed genes (DEGs) in transcriptomes of MW-iPSC GABA vs. Ctl-iPSC GABA (d65)
ENSEMBL gene ID	baseMeana	log2Fold Changeb	p-value	p-adjc	gene_symbol	biotype	ZEB2 binding sited		transcriptional regulatore
							K562	HEK293
ENSG00000185736	119.444	-1.55273	3.10854e-05	0.0131577	ADARB2	protein_coding	1	1
ENSG00000170017	2930.21	-1.49977	6.63729e-05	0.0223874	ALCAM	protein_coding	0	1
ENSG00000139211	286.738	-1.53711	1.04269e-05	0.00548992	AMIGO2	protein_coding	0	1
ENSG00000135046	523.578	-1.3069	0.000169791	0.0433324	ANXA1	protein_coding	1	1
ENSG00000132692	879.096	-1.82248	8.86964e-07	0.000765876	BCAN	protein_coding	1	1
ENSG00000178965	25.9901	-1.55978	0.000101944	0.0297386	C1orf173	protein_coding	0	0
ENSG00000203685	204.818	-1.23425	9.13971e-05	0.0284824	C1orf95	protein_coding	0	1
ENSG00000165084	163.02	-1.44359	0.000202662	0.0470416	C8orf34	protein_coding	0	1
ENSG00000081803	380.612	-1.2431	0.00013111	0.0377371	CADPS2	protein_coding	0	1
ENSG00000105974	90.7844	-1.56045	8.25807e-05	0.0264375	CAV1	protein_coding	1	1
ENSG00000084636	136.65	-1.30326	7.70369e-05	0.0251969	COL16A1	protein_coding	1	1
ENSG00000163359	329.387	-1.82248	4.81216e-06	0.0030553	COL6A3	protein_coding	0	1
ENSG00000144810	344.552	-1.70298	7.96728e-06	0.00429974	COL8A1	protein_coding	1	1
ENSG00000107562	280.628	-1.74013	5.61383e-06	0.00336627	CXCL12	protein_coding	1	1
ENSG00000058866	267.278	-1.65612	3.71707e-05	0.0148593	DGKG	protein_coding	0	1
ENSG00000184845	121.387	-1.85728	2.5167e-06	0.00175251	DRD1	protein_coding	0	0
ENSG00000134531	247.822	-1.45043	0.000197974	0.0469633	EMP1	protein_coding	0	0
ENSG00000134954	56.4526	-1.5258	0.000144347	0.0397296	ETS1	protein_coding	0	1	TF
ENSG00000188916	336.444	-1.48777	7.48092e-06	0.00414078	FAM196A	protein_coding	0	0
ENSG00000127084	364.071	-1.35916	4.44648e-06	0.00290867	FGD3	protein_coding	1	0
ENSG00000113578	131.593	-1.69778	2.34726e-05	0.0105563	FGF1	protein_coding	1	1
ENSG00000150893	795.271	-1.34726	0.000100524	0.0297262	FREM2	protein_coding	0	1
ENSG00000128683	4608.56	-1.09853	4.19605e-05	0.0163977	GAD1	protein_coding	1	1
ENSG00000165478	45.804	-1.85196	2.77268e-06	0.00187043	HEPACAM	protein_coding	0	0
ENSG00000150540	27.4508	-2.00222	6.11877e-07	0.000550358	HNMT	protein_coding	1	0
ENSG00000182601	130.961	-1.35955	9.49984e-05	0.0284824	HS3ST4	protein_coding	1	0
ENSG00000115461	2678.41	-1.64154	5.87752e-06	0.00342914	IGFBP5	protein_coding	1	1
ENSG00000082781	415.238	-1.24853	7.44633e-05	0.0247298	ITGB5	protein_coding	1	1
ENSG00000123104	202.023	-1.32334	4.78457e-05	0.0175059	ITPR2	protein_coding	1	1
ENSG00000112769	410.253	-1.66058	4.7528e-08	6.41242e-05	LAMA4	protein_coding	1	1
ENSG00000106852	515.469	-1.78775	1.44097e-06	0.00107263	LHX6	protein_coding	0	0	TF
ENSG00000188906	147.221	-1.55847	9.40218e-05	0.0284824	LRRK2	protein_coding	0	1
ENSG00000069535	145.245	-1.50388	0.000177171	0.044472	MAOB	protein_coding	0	0
ENSG00000100427	1066.99	-1.44399	0.000184567	0.0452728	MLC1	protein_coding	0	0
ENSG00000157227	419.463	-1.12496	0.000151766	0.0409523	MMP14	protein_coding	0	1
ENSG00000176046	36.7441	-1.61274	5.02229e-05	0.0177871	NUPR1	protein_coding	0	1	TR
ENSG00000122584	267.354	-1.2815	4.69988e-05	0.0174925	NXPH1	protein_coding	1	1
ENSG00000185585	380.724	-1.47105	0.000186653	0.0452728	OLFML2A	protein_coding	1	1
ENSG00000101327	413.451	-2.42071	8.3052e-13	2.56121e-09	PDYN	protein_coding	0	0
ENSG00000177469	302.523	-1.36014	1.64881e-05	0.00827742	PTRF	protein_coding	1	1
ENSG00000113319	146.779	-1.7204	1.50666e-07	0.000191319	RASGRF2	protein_coding	1	1
ENSG00000182732	264.375	-1.50963	5.98394e-07	0.000550358	RGS6	protein_coding	0	0
ENSG00000198626	609.824	-1.47075	5.51788e-07	0.000550358	RYR2	protein_coding	0	1
ENSG00000197747	390.345	-1.45731	0.000169785	0.0433324	S100A10	protein_coding	1	1
ENSG00000213694	151.948	-1.24819	0.000170624	0.0433324	S1PR3	protein_coding	0	0
ENSG00000180440	120.394	-1.49687	0.000192723	0.0462258	SERTM1	protein_coding	0	1
ENSG00000179520	374.326	-1.98226	6.0667e-07	0.000550358	SLC17A8 (=Vglut3)	protein_coding	0	0
ENSG00000151229	711.102	-1.19523	9.37392e-05	0.0284824	SLC2A13	protein_coding	0	1
ENSG00000152583	2421.53	-1.16294	3.30822e-05	0.0137336	SPARCL1	protein_coding	0	0
ENSG00000196542	77.0334	-1.48671	0.000201307	0.0470416	SPTSSB	protein_coding	0	1
ENSG00000157005	458.77	-1.48477	4.25381e-05	0.0163977	SST	protein_coding	0	0
ENSG00000147041	125.943	-1.55732	3.48102e-05	0.0141782	SYTL5	protein_coding	1	1
ENSG00000003436	252.469	-1.25947	2.68551e-05	0.0116955	TFPI	protein_coding	1	1
ENSG00000065717	328.609	-1.45943	1.29171e-06	0.00100484	TLE2	protein_coding	1	1	TR
ENSG00000125355	244.327	-1.50262	1.90892e-05	0.00895822	TMEM255A	protein_coding	0	1
ENSG00000147027	1529.04	-1.07587	5.10864e-05	0.0177871	TMEM47	protein_coding	0	0
ENSG00000170419	787.938	-1.1743	0.000163473	0.0430353	VSTM2A	protein_coding	0	0
ENSG00000260396	16.8429	1.59648	5.05113e-05	0.0177871	AC012065.7	lincRNA	0	0
ENSG00000143032	21.7177	1.69647	1.76245e-05	0.00859557	BARHL2	protein_coding	0	1	TF
ENSG00000180828	59.0026	1.76258	4.98403e-06	0.00307401	BHLHE22	protein_coding	0	0	TF
ENSG00000064218	33.114	2.30833	8.79208e-09	1.58162e-05	DMRT3	protein_coding	0	1	TF
ENSG00000176399	118.31	1.41272	0.000155243	0.0413733	DMRTA1	protein_coding	0	0	TF
ENSG00000142700	35.2786	2.27228	1.34338e-08	2.23074e-05	DMRTA2	protein_coding	0	1	TF
ENSG00000221818	75.9823	1.52444	0.000145395	0.0397296	EBF2	protein_coding	0	1	TF
ENSG00000135638	22.5356	2.0263	3.93338e-07	0.000446894	EMX1	protein_coding	0	0	TF
ENSG00000163508	162.246	3.15375	1.37254e-17	7.40726e-14	EOMES (TBR2)	protein_coding	0	1	TF
ENSG00000143869	18.878	1.5979	6.10445e-05	0.020917	GDF7	protein_coding	0	0
ENSG00000149948	287.039	1.67861	9.84247e-07	0.00081719	HMGA2	protein_coding	0	1	TR
ENSG00000197705	126.99	2.34057	9.63484e-10	2.59984e-06	KLHL14	protein_coding	0	0
ENSG00000148386	16.9269	1.49764	0.000143942	0.0397296	LCN9	protein_coding	0	0
ENSG00000138795	267.436	1.92852	5.85717e-09	1.14944e-05	LEF1	protein_coding	1	1	TR
ENSG00000162761	29.3601	1.50028	0.000183966	0.0452728	LMX1A	protein_coding	0	1	TF
ENSG00000180660	229.604	3.46377	1.27208e-23	1.37302e-19	MAB21L1	protein_coding	0	0
ENSG00000127241	891.179	1.52499	1.81206e-08	2.79407e-05	MASP1	protein_coding	0	1
ENSG00000162992	41.1015	1.72195	1.63909e-05	0.00827742	NEUROD1	protein_coding	0	1	TF
ENSG00000123307	39.5202	1.98617	4.57525e-07	0.000493829	NEUROD4	protein_coding	0	0	TF
ENSG00000164600	670.933	4.04267	4.93152e-26	1.06457e-21	NEUROD6	protein_coding	0	0	TF
ENSG00000181965	15.1943	1.4914	0.000135861	0.0385899	NEUROG1	protein_coding	0	1	TF
ENSG00000178403	203.368	3.37075	9.27206e-20	6.67187e-16	NEUROG2	protein_coding	1	1	TF
ENSG00000171786	72.0525	2.21253	2.33088e-09	5.03166e-06	NHLH1	protein_coding	1	1	TF
ENSG00000171246	207.559	1.45511	8.32792e-05	0.0264375	NPTX1	protein_coding	0	1
ENSG00000115507	38.0489	1.79026	6.17289e-06	0.00350669	OTX1	protein_coding	0	1	TF
ENSG00000116183	151.6	1.69363	1.79182e-05	0.00859557	PAPPA2	protein_coding	1	1
ENSG00000224114	57.5327	1.71187	1.9976e-05	0.00917495	RP11-343H5.4	pseudogene	0	1
ENSG00000213058	80.1442	2.41664	1.67938e-09	4.02808e-06	RP4-765C7.2	pseudogene	0	0
ENSG00000147655	178.809	2.79706	6.36126e-17	2.74641e-13	RSPO2	protein_coding	0	1
ENSG00000146374	82.8358	2.14218	2.02333e-08	2.91184e-05	RSPO3	protein_coding	0	1
ENSG00000180730	196.051	1.74198	1.30336e-06	0.00100484	SHISA2	protein_coding	0	1
ENSG00000104888	57.4501	2.04019	2.11726e-07	0.000253918	SLC17A7 (=VGLUT1)	protein_coding	1	1
ENSG00000087510	50.9791	1.90891	1.81733e-06	0.00130769	TFAP2C	protein_coding	0	1	TF
ENSG00000136014	76.3156	1.47205	4.69084e-05	0.0174925	USP44	protein_coding	1	1
ENSG00000198105	489.88	3.09859	1.01133e-15	3.63861e-12	ZNF248	protein_coding	0	1
ENSG00000186777	78.4287	1.58148	2.70892e-05	0.0116955	ZNF732	protein_coding	0	0
aaverage gene expression (counts)
brelative to expression in Ctl-iPSC NSC
cadjusted p-value after Bonferroni correction
d0= no binding site detected; 1= binding site detected; data from ENCODE in either K562 or HEK293 cell line
einvolvement of gene in transcritption; TF=transription factor; TR=transcriptional regulator
