# Supplementary material for: ZEB2 haploinsufficient Mowat-Wilson syndrome induced pluripotent stem cells show disrupted GABAergic transcriptional regulation and function
Source: Front Mol Neurosci. 2022 Oct 24;15:988993. doi: 10.3389/fnmol.2022.988993 (PMC9637781; doi:10.3389/fnmol.2022.988993)
Supplement: Supplementary file 5 [file Table_2.xlsx]

## Sheet: 2A GO Biological process
Supplementary Table 2A: GO biological process categories showing enrichment of DEGs in MW-iPSC GABA
GO biological function	Refa	DEGsb	expectedc	fold Enrichment	p-valued
Dentate gyrus development (GO:0021542)	16	5	.07	69.94	2.79E-04
Hippocampus development (GO:0021766)	2237	27	10.00	2.70	1.02E-02
Anatomical structure development (GO:0048856)	44	5	.20	25.43	2.37E-02
Developmental process (GO:0032502)	1065	21	4.76	4.41	8.29E-05
Pallium development (GO:0021543)	5144	52	22.99	2.26	2.03E-06
Telencephalon development (GO:0021537)	12544	77	56.05	1.37	2.65E-02
Forebrain development (GO:0030900)	1083	20	4.84	4.13	5.78E-04
Brain development (GO:0007420)	388	14	1.73	8.08	2.59E-05
Central nervous system development (GO:0007417)	1034	22	4.62	4.76	8.56E-06
Nervous system development (GO:0007399)	4228	46	18.89	2.43	3.46E-06
System development (GO:0048731)	11806	74	52.75	1.40	3.63E-02
Multicellular organism development (GO:0007275)	3838	45	17.15	2.62	5.04E-07
Multicellular organismal process (GO:0032501)	2489	28	11.12	2.52	2.42E-02
Head development (GO:0060322)	3254	41	14.54	2.82	7.17E-07
Animal organ development (GO:0048513)	177	10	.79	12.64	1.01E-04
Endodermal cell differentiation (GO:0035987)	1290	24	5.76	4.16	1.74E-05
Cell differentiation (GO:0030154)	250	9	1.12	8.06	2.15E-02
Cellular developmental process (GO:0048869)	823	19	3.68	5.17	4.05E-05
Anatomical structure morphogenesis (GO:0009653)	84	6	.38	15.99	2.81E-02
Embryonic morphogenesis (GO:0048598)	1134	22	5.07	4.34	4.55E-05
Cell fate commitment (GO:0045165)	591	14	2.64	5.30	4.15E-03
Neuron differentiation (GO:0030182)	3542	37	15.83	2.34	1.87E-03
Generation of neurons (GO:0048699)	2191	31	9.79	3.17	2.89E-05
Neurogenesis (GO:0022008)	3519	37	15.72	2.35	1.65E-03
Cell-cell signaling (GO:0007267)	775	18	3.46	5.20	1.01E-04
Regulation of developmental process (GO:0050793)	6581	55	29.41	1.87	5.47E-04
Regulation of biological process (GO:0050789)	5677	54	25.37	2.13	4.76E-06
Biological regulation (GO:0065007)	259	12	1.16	10.37	2.67E-05
anumber of genes in reference data set
bnumber of differentially expressed genes (DEGs) in current study
cnumber of genes expected in each category
dBonferroni corrected p-value
DEGs contained in categories in bold are used in Figure 3 and listed in supplementary table 2B

## Sheet: 2B Biological process genes
Supplementary Table 2B: List of DEGs d65 contained in GO categories "Dentate gyrus development", "Forebrain development", "Endodermal cell differentiation" and "Cell fate commitment" (see Table 2A)
Dentate gyrus development (GO:0021542)
DEGa	Name	PANTHER Protein Class
DRD1	D(1A) dopamine receptor	G-protein coupled receptor
LEF1	Lymphoid enhancer-binding factor 1	-
LMX1A	LIM homeobox transcription factor 1-alpha	homeodomain transcription factor
NEUROD1	Neurogenic differentiation factor 1	basic helix-loop-helix transcription factor
NEUROD6	Neurogenic differentiation factor 6	basic helix-loop-helix transcription factor
Forebrain development (GO:0030900)
DEGa	Name	PANTHER Protein Class
AC012065,GDF7	Growth/differentiation factor 7	growth factor
BCAN	Brevican core protein	extracellular matrix glycoprotein
CXCL12	Stromal cell-derived factor 1
DMRTA2	Doublesex- and mab-3-related transcription factor A2
DRD1	D(1A) dopamine receptor	G-protein coupled receptor
EMX1	Homeobox protein EMX1	homeodomain transcription factor
EOMES	Eomesodermin homolog	Rel homology transcription factor
ETS1	Protein C-ets-1	winged helix/forkhead transcription factor
LEF1	Lymphoid enhancer-binding factor 1
LHX6	LIM/homeobox protein Lhx6	homeodomain transcription factor
LMX1A	LIM homeobox transcription factor 1-alpha	homeodomain transcription factor
LRRK2	Leucine-rich repeat serine/threonine-protein kinase 2	scaffold/adaptor protein
NEUROD1	Neurogenic differentiation factor 1	basic helix-loop-helix transcription factor
NEUROD6	Neurogenic differentiation factor 6	basic helix-loop-helix transcription factor
OTX1	Homeobox protein OTX1	homeodomain transcription factor
Endodermal cell differentiation (GO:0035987)
DEGa	Name	PANTHER Protein Class
COL8A1	Collagen alpha-1(VIII) chain	extracellular matrix structural protein
EOMES	Eomesodermin homolog	Rel homology transcription factor
HMGA2	High mobility group protein HMGI-C	endodeoxyribonuclease
ITGB5	Integrin beta-5	integrin
MMP14	Matrix metalloproteinase-14	metalloprotease
Cell fate commitment (GO:0045165)
DEGa	Name	PANTHER Protein Class
BARHL2	BarH-like 2 homeobox protein	homeodomain transcription factor
DMRT3	Doublesex- and mab-3-related transcription factor 3	DNA-binding transcription factor
DMRTA2	Doublesex- and mab-3-related transcription factor A2	DNA-binding transcription factor
EBF2	Transcription factor COE2	DNA-binding transcription factor
EOMES	Eomesodermin homolog	Rel homology transcription factor
GDF7	Growth/differentiation factor 7	growth factor
NEUROD1	Neurogenic differentiation factor 1	basic helix-loop-helix transcription factor
NEUROD4	Neurogenic differentiation factor 4	basic helix-loop-helix transcription factor
NEUROG1	Neurogenin-1	basic helix-loop-helix transcription factor
a Genes in bold are represented in more than one GO category

## Sheet: 2C GO Molecular function
Supplementary Table 2C: GO molecular function categories showing enrichment of DEGs in MW-iPSC GABA
GO molecular function	Refa	DEGsb	expectedc	fold Enrichment	p-valued
DNA-binding transcription factor activity, RNA polymerase II-specific (GO:0000981)	1389	22	6.21	3.54	5.12E-04
DNA-binding transcription factor activity (GO:0003700)	1441	22	6.44	3.42	9.55E-04
transcription regulator activity (GO:0140110)	1958	25	8.75	2.86	3.42E-03
RNA polymerase II transcription regulatory region sequence-specific DNA binding (GO:0000977)	1436	23	6.42	3.58	2.05E-04
cis-regulatory region sequence-specific DNA binding (GO:0000987)	1231	19	5.50	3.45	6.12E-03
transcription cis-regulatory region binding (GO:0000976)	1536	23	6.86	3.35	6.77E-04
transcription regulatory region nucleic acid binding (GO:0001067)	1538	23	6.87	3.35	6.93E-04
sequence-specific double-stranded DNA binding (GO:1990837)	1594	23	7.12	3.23	1.29E-03
double-stranded DNA binding (GO:0003690)	1695	23	7.57	3.04	3.72E-03
sequence-specific DNA binding (GO:0043565)	1700	23	7.60	3.03	3.92E-03
RNA polymerase II cis-regulatory region sequence-specific DNA binding (GO:0000978)	1210	19	5.41	3.51	4.76E-03
anumber of genes in reference data set
bnumber of differentially expressed genes (DEGs) in current study
cnumber of genes expected in each category
dBonferroni corrected p-value
DEGs contained in categories in bold are listed in supplementary table 2D

## Sheet: 2D Molecular function genes
Supplementary Table 2D: List of DEGs d65 contained in GO category "Transcription regulator activity" (see Table 2C)
Transcription regulator activity (GO:0140110)
DEG	Name	PANTHER Protein Class
iPSC GABA (d65)
BARHL2	BarH-like 2 homeobox protein	homeodomain transcription factor (PC00119)
BHLHE22	Class E basic helix-loop-helix protein 22	basic helix-loop-helix transcription factor (PC00055)
DMRT3	Doublesex- and mab-3-related transcription factor 3	DNA-binding transcription factor (PC00218)
DMRTA1	Doublesex- and mab-3-related transcription factor A1	DNA-binding transcription factor (PC00218)
DMRTA2	Doublesex- and mab-3-related transcription factor A2	DNA-binding transcription factor (PC00218)
EBF2	Transcription factor COE2	DNA-binding transcription factor (PC00218)
EMX1	Homeobox protein EMX1	homeodomain transcription factor (PC00119)
EOMES	Eomesodermin homolog	Rel homology transcription factor (PC00252)
ETS1	Protein C-ets-1	winged helix/forkhead transcription factor (PC00246)
HMGA2	High mobility group protein HMGI-C	endodeoxyribonuclease (PC00093)
LEF1	Lymphoid enhancer-binding factor 1	DNA-binding transcription factor (PC00218)
LHX6	LIM/homeobox protein Lhx6	homeodomain transcription factor (PC00119)
LMX1A	LIM homeobox transcription factor 1-alpha	homeodomain transcription factor (PC00119)
NEUROD1	Neurogenic differentiation factor 1	basic helix-loop-helix transcription factor (PC00055)
NEUROD4	Neurogenic differentiation factor 4	basic helix-loop-helix transcription factor (PC00055)
NEUROD6	Neurogenic differentiation factor 6	basic helix-loop-helix transcription factor (PC00055)
NEUROG1	Neurogenin-1	basic helix-loop-helix transcription factor (PC00055)
NEUROG2	Neurogenin-2	basic helix-loop-helix transcription factor (PC00055)
NHLH1	Helix-loop-helix protein 1	basic helix-loop-helix transcription factor (PC00055)
NUPR1	Nuclear protein 1
OTX1	Homeobox protein OTX1	homeodomain transcription factor (PC00119)
TFAP2C	Transcription factor AP-2 gamma	general transcription factor (PC00259)
TLE2	Transducin-like enhancer protein 2	transcription cofactor (PC00217)
ZNF248	Zinc finger protein 248	C2H2 zinc finger transcription factor (PC00248)
ZNF732	Zinc finger protein 732	DNA-binding transcription factor (PC00218)
