# Supplementary material for: ZEB2 haploinsufficient Mowat-Wilson syndrome induced pluripotent stem cells show disrupted GABAergic transcriptional regulation and function
Source: Front Mol Neurosci. 2022 Oct 24;15:988993. doi: 10.3389/fnmol.2022.988993 (PMC9637781; doi:10.3389/fnmol.2022.988993)
Supplement: Supplementary file 6 [file Table_3.xlsx]

## Sheet: epilepsy associated genes
Supplementary Table 3: DEGs and Epilepsy-associated genes used in the STRING analysis
differentially expressed genes (DEGs; this study)a	epilepsy-associated genes from Wang et ala,b	neurodevelopmental genes from Wang et ala,b	epilepsy gene panel 3 from Jang et ala,c
ADARB2	AARS	AMPD2	AARS
AC012065.7	ADRA2B	ANKLE2	ABAT
ACTA2	ALDH7A1	ARFGEF2	ALDH7A1
ALCAM	ALG13	ARX	ALG13
AMIGO2	ARHGEF9	ASPM	ANKRD11
ANXA1	ARV1	ATN1	AP4B1
BARHL2	CACNA1A	CASK	ARHGEF9
BCAN	CACNA1H	CCDC88C	ARX
BHLHE22	CACNB4	CDK5	ATP1A2
C14orf23	CASR	CENPE	ATP1A3
C1orf173	CDKL5	CENPJ	ATP6AP2
C1orf95	CERS1	CLP1	CACNA1A
C8orf34	CHD2	CNTNAP2	CACNA2D2
CADPS2	CHRNA2	COL4A2	CACNB4
CAV1	CHRNA4	DCX	CARS2
COL16A1	CHRNB2	DIAPH1	CDKL5
COL6A3	CLCN2	EMX2	CHD2
COL8A1	CPA6	ERMARD	CHRNA2
CREB5	CSTB	EXOSC3	CHRNA4
CXCL12	DEPDC5	FIG4	CHRNA7
CYP26A1	DNM1	FLNA	CHRNB2
DGKG	DOCK7	GPR56	CLCN2
DMRT3	EEF1A2	HERC1	CLN3
DMRTA1	EFHC1	IER3IP1	CNTNAP2
DMRTA2	EPM2A	KATNB1	COQ4
DRD1	FGF12	KIF11	CSTB
EBF2	FRRS1L	KIF2A	DEPDC5
EMP1	GABRA1	KIF5C	DHCR7
EMX1	GABRB1	LAMB1	DNM1
EOMES	GABRB3	LAMC3	DOCK7
ETS1	GABRD	MED17	EEF1A2
FAM196A	GABRG2	MFSD2A	EPM2A
FGD3	GAL	MPDZ	FARS2
FGF1	GNAO1	NDE1	FLNA
FOXG1	GOSR2	NSDHL	FOXG1
FREM2	GPR98	OCLN	GABRA1
GAD1	GRIN2A	OPHN1	GABRB3
GDF7	GRIN2B	PAFAH1B1	GABRD
HEPACAM	GRIN2D	PCLO	GABRG2
HMGA2	GUF1	PIK3R2	GLI3
HNMT	HCN1	PLEKHG2	GLRA1
HS3ST4	ITPA	PNKP	GLRB
IGFBP5	KCNA2	PPP1R15B	GNAO1
ITGB5	KCNB1	PTCH1	GRIN1
ITPR2	KCNC1	QARS	GRIN2A
KLHL14	KCNMA1	RELN	GRIN2B
KMT2D	KCNQ2	RTTN	GRIN2D
LAMA4	KCNQ2	SASS6	HCN1
LCN9	KCNQ3	SEPSECS	HNRNPU
LEF1	KCNT1	SLC12A6	IQSEC2
LHX6	KCTD7	SLC20A2	KCNA2
LMX1A	LGI1	SNIP1	KCNB1
LRRK2	LMNB2	SPATA5	KCNC1
MAB21L1	NECAP1	SRPX2	KCNH5
MAOB	NHLRC1	STAMBP	KCNJ11
MASP1	PCDH19	STRADA	KCNJ6
MLC1	PLCB1	SYN1	KCNMA1
MMP14	PNPO	TRMT10A	KCNQ2
NEAT1	PRDM8	TSC1	KCNQ3
NEUROD1	PRICKLE1	TSC2	KCNT1
NEUROD4	PRRT2	TSEN15	KIAA2022
NEUROD6	SCARB2	TSEN2	KMT2A
NEUROG1	SCN1A	TSEN54	LGI1
NEUROG2	SCN1B	TUBA1A	MAGI2
NHLH1	SCN2A	TUBA8	MBD5
NPTX1	SCN8A	TUBB2A	MECP2
NUPR1	SCN9A	TUBB2B	MEF2C
NXPH1	SIK1	TUBB3	MTOR
OLFML2A	SLC12A5	TUBG1	NARS2
OTX1	SLC1A2	VPS53	NDP
PAPPA2	SLC25A12	WDR62	NDUFA1
PDYN	SLC25A22	WDR73	NECAP1
POLR2A	SLC2A1	XPR1	NEDD4L
PTRF	SLC6A1		NHLRC1
RASGRF2	SPTAN1		NPRL2
RGS6	ST3GAL3		NPRL3
RP11-343H5.4	ST3GAL5		NRXN1
RP11-553A10.1	STX1B		PCDH19
RP4-765C7.2	STXBP1		PIGA
RPS18	SZT2		PIGO
RSPO2	TBC1D24		PIGQ
RSPO3	TBC1D24		PLCB1
RYR2	UBA5		PNKP
S100A10	WWOX		PNPO
S1PR3			POLG
SEMA5A			PPT1
SERTM1			PRICKLE1
SHISA2			PRICKLE2
SLC17A7			PRRT2
SLC17A8			PTEN
SLC2A13			PURA
SORBS2			QARS
SPARCL1			SCN1A
SPTSSB			SCN1B
SST			SCN2A
SYTL5			SCN8A
TFAP2C			SETBP1
TFPI			SIK1
TLE2			SLC12A5
TMEM255A			SLC13A5
TMEM47			SLC1A2
USP44			SLC25A22
VSTM2A			SLC2A1
ZEB2			SLC35A2
ZNF248			SLC6A1
ZNF732			SLC6A5
			SLC9A6
			SMC1A
			SNAP25
			SPTAN1
			SRPX2
			ST3GAL3
			STX1B
			STXBP1
			SYN1
			SYNGAP1
			SZT2
			TARS2
			TBC1D24
			TCF4
			TNK2
			TPP1
			UBE3A
			VARS2
			WDR45
			WWOX
			ZEB2
agenes included in the STRING network (Figure 3B, Supplementary Figure 3) are highlighted in bold, lnRNA genes are given in italics
bWang J. et al., Epilepsy-associated genes, Seizure, 44 (2017) 11-20
cJang S. et al., Diagnostic Yield of Epilepsy Panel Testing in Patients With Seizure Onset Within the First Year of Life, Front Neurol, 10 (2019) 988.
